# Supplementary material for: Impact of Tetrapeptide-FSEY on Oxidative and Physical Stability of Hazelnut Oil-In-Water Emulsion
Source: Foods. 2021 Jun 17;10(6):1400. doi: 10.3390/foods10061400 (PMC8234661; doi:10.3390/foods10061400)
Supplement: Supplementary file 1 [file foods-10-01400-s001.zip]

Archive with 1 entries (1 files):
- foods-1219186-supplementary.pdf
